# Supplementary material for: Comprehensive bioinformatics analysis and experimental verification identify mitochondrial gene Dgat2 as a novel therapeutic biomarker for myocardial ischemia-reperfusion
Source: Front Endocrinol (Lausanne). 2025 May 29;16:1539646. doi: 10.3389/fendo.2025.1539646 (PMC12159077; doi:10.3389/fendo.2025.1539646)
Supplement: Supplementary file 2 [file DataSheet2.zip]

Archive with 1 entries (1 files):
- original data.pzfx
